# Supplementary material for: Morphology-Driven SERS Activation in TMDCs: A Dual-Mode Platform for Sensorics and Theranostics
Source: Nanomaterials (Basel). 2026 Apr 30;16(9):546. doi: 10.3390/nano16090546 (PMC13165396; doi:10.3390/nano16090546)
Supplement: Supplementary file 1 [file nanomaterials-16-00546-s001.zip]

Archive with 1 entries (1 files):
- nanomaterials-4252612-supplementary.pdf
